# Supplementary material for: Effect of sodium hypochlorite temperature and concentration on the fracture resistance of root dentin
Source: BMC Oral Health. 2024 Feb 13;24:233. doi: 10.1186/s12903-024-03954-y (PMC10865544; doi:10.1186/s12903-024-03954-y)
Supplement: Supplementary file 1 — Supplementary Material 1. S1 file contains the whole dataset. [file 12903_2024_3954_MOESM1_ESM.xlsx]

## Sheet: sheet 1
	Table shows the data for the loads to fracture of the different groups.
Groups	Control Max Load [N]	Control Comp Strength [MPa]	A Max Load [N]	A Comp Strength [MPa]	B Max Load [N]	B Comp Strength [MPa]	C Max Load [N]	C Comp Strength [MPa]	D Max Load [N]	D Comp Strength [MPa]	E Max Load [N]	E Comp Strength [MPa]
Control: Control group	678.462	5.4412	291.36	2.33668	274.63	2.20251	576.71	4.62516	339.34	2.72147	476.98	3.82533
A:1% NaOCl group	608.381	4.87915	520.21	4.17203	387.5	3.10771	678.2	5.4391	355.25	2.84907	386.85	3.1025
B: 5.25% NaOCl group	785.612	6.30053	94.07	0.75443	662.07	5.30974	532.16	4.26787	824.32	6.61097	649.57	5.20949
C: Heated 1% NaOCl group	806.967	6.47179	503.38	4.03706	314.39	2.52138	561.22	4.50093	244.58	1.96151	569.38	4.56637
D: Heated 5.25% NaOCl group	563.603	4.52004	509.02	4.08229	499.15	4.00313	189.18	1.5172	501.83	4.02463	317.05	2.54271
E: Saline group	610.375	4.89515	403.31	3.23451	809	6.4881	589.51	4.72781	390.53	3.13201	463.94	3.72075
	319.083	2.55902	511.9	4.10539	365.44	2.93079	423.95	3.40004	490.97	3.93753	813.64	6.52531
	1051.49	8.43281	785.68	6.30108	174.43	1.39891	282.18	2.26306	794.79	6.37414	635.07	5.0932
	889.351	7.13251	542.31	4.34927	313.33	2.51288	643.23	5.15864	604.68	4.84947	333.41	2.67392
	455.547	3.65344	130.32	1.04515	791.5	6.34775	647.79	5.19521	590.43	4.73519	225.15	1.80568
	831.661	6.66984	475.51	3.81354	514.69	4.12776	548.07	4.39547	884.55	7.094	613.32	4.91877
	829.229	6.65034	672.41	5.39266	870.18	6.97876	785.11	6.2965	20.68	0.16585	314.66	2.52354
	784.813	6.29413	977.33	7.83809	370.58	2.97201	427.71	3.43019	975.5	7.82341	378.03	3.03176
	166.351	1.33412	93.6	0.75066	355.47	2.85083	715.76	5.74032	221.33	1.77504	657.43	5.27252
	585.635	4.69673	577.34	4.63021	454.03	3.64128	704.13	5.64705	1009.71	8.09778	224.95	1.80408
	686.812	5.50816	253.07	2.0296	570.82	4.57792	128.9	1.03376	117.14	0.93945	795.12	6.37678
	313.564	2.51475	231.69	1.85813	716.35	5.74506	624.87	5.0114	163.79	1.31358	408.98	3.27998
	737.852	5.9175	166.92	1.33868	648.16	5.19818	329.7	2.64416	175.99	1.41142	705.09	5.65475
	1053.32	8.4475	178.95	1.43516	480.09	3.85027	441.05	3.53718	814.58	6.53285	584.61	4.68851
	813.161	6.52147	112.25	0.90023	675.04	5.41375	194.77	1.56203	438.92	3.52009	408.04	3.27244
	838.674	6.72608	182.4	1.46283	408.98	3.27998	190.47	1.52755	382.56	3.06809	801.7	6.42955
	185.844	1.49045	370.5	2.97137	893.63	7.16682	573.13	4.59645	169	1.35536	308.87	2.47711
	975.917	7.82676	600.28	4.81419	137.1	1.09953	342.28	2.74505	495.5	3.97386	513.39	4.11734
	658.771	5.28328	282.34	2.26434	744.97	5.97459	762.12	6.11213	564.27	4.52539	861.15	6.90634
	142.93	1.14628	573	4.5954	508.91	4.08141	116.81	0.9368	317.27	2.54447	304.77	2.44422
	241.276	1.93501	139.29	1.11709	609.53	4.88837	76.16	0.61079	318.46	2.55402	149.3	1.19737
	307.918	2.46948	467.72	3.75107	566.12	4.54023	628.47	5.04027	391.6	3.14059	590.19	4.73327
	187.521	1.5039	586.57	4.70423	615.26	4.93432	425.28	3.4107	467.75	3.75131	303	2.43003
	955.043	7.65935	500.26	4.01204	689.66	5.531	665.21	5.33492	486.43	3.90112	834.74	6.69453
	364.773	2.92545	351.18	2.81643	636.18	5.1021	401.11	3.21686	842.85	6.75957	490.37	3.93272
	841.979	6.75259	508.52	4.07828	818.6	6.56509	567.06	4.54776	454.79	3.64737	191.08	1.53244
	844.224	6.7706	871.2	6.98694	649.02	5.20508	399.04	3.20026	193.69	1.55337	877.36	7.03634
	302.783	2.42829	141.19	1.13233	655.96	5.26073	593.02	4.75596	477.04	3.82581	359.11	2.88003
	262.003	2.10124	236.01	1.89278	873.15	7.00258	594.91	4.77112	694.92	5.57319	709.95	5.69373
	897.359	7.19673	452.08	3.62564	562.36	4.51007	413.26	3.3143	656.73	5.26691	597.41	4.79117
	753.518	6.04314	836.77	6.71081	722.32	5.79293	505.21	4.05173	103.89	0.83319	48.05	0.385354
	802.032	6.43222	829.71	6.65419	375.09	3.00818	409.59	3.28487	392.11	3.14468	779.26	6.24959
	997.921	8.00322	932.51	7.47864	158.82	1.27372	484.62	3.8866	852.64	6.83809	708.02	5.67825
	803.886	6.44708	1035.82	8.30718	845.34	6.77954	563.09	4.51593	122.58	0.98308	752.23	6.03281
	624.238	5.00633	1122.29	9.00066	147.74	1.18486	530.37	4.25351	783.27	6.28175	387.52	3.10787
			167.58	1.34397	609.51	4.88821	373.2	2.99303	106.28	0.85235	646.09	5.18158
			41.62	0.33379	557.36	4.46997	368.27	2.95349	617.88	4.95534	752.89	6.0381
			885.64	7.10275	619.94	4.97186	531.68	4.26402	581.73	4.66542	620.19	4.97386
